# Supplementary material for: T Cell–Derived IL-10 Impairs Host Resistance to Mycobacterium tuberculosis Infection
Source: J Immunol. 2017 Jun 5;199(2):613–23. doi: 10.4049/jimmunol.1601340 (PMC5502318; doi:10.4049/jimmunol.1601340)
Supplement: Data Supplement [file JI_1601340.zip]

Archive with 2 entries (2 files):
- JI_1601340_Supplemental_Figures_1.pdf
- manifest.xml
