# Supplementary material for: T Cell–Derived IL-10 Impairs Host Resistance to Mycobacterium tuberculosis Infection
Source: J Immunol. 2017 Jun 5;199(2):613–23. doi: 10.4049/jimmunol.1601340 (PMC5502318; doi:10.4049/jimmunol.1601340)
Supplement: Data Supplement [file JI_1601340.zip › manifest.xml]

<?xml version="1.0" encoding="ISO-8859-1"?>
<!DOCTYPE datasupp PUBLIC "-//HIGHWIRE//DTD HighWire Data Supplement Manifest//EN" "http://schema.highwire.org/public/hwx/ds/datasupplement_manifest.dtd">
<datasupp sitecode="jimmunol">
<resource type="doi">10.4049/jimmunol.1601340</resource>
<linktext>Data Supplement</linktext>
<datasupp_id_string>Supplemental</datasupp_id_string>
<title>Data Supplement</title>
<description>
</description>
<file>
<filename>JI_1601340_Supplemental_Figures_1.pdf</filename>
<linktext>Supplemental Figures 1 (PDF)</linktext>
<item_id_string>Supplemental_PDF1</item_id_string>
<description>
</description>
</file>
</datasupp>
